# Supplementary material for: Mathematical Modeling Reveals That Sucrose Regulates Leaf Senescence via Dynamic Sugar Signaling Pathways
Source: Int J Mol Sci. 2022 Jun 10;23(12):6498. doi: 10.3390/ijms23126498 (PMC9223756; doi:10.3390/ijms23126498)
Supplement: Supplementary file 1 [file ijms-23-06498-s001.zip]

Archive with 1 entries (1 files):
- Resourse file 1(reagent list).xls
