# Supplementary material for: Mathematical Modeling Reveals That Sucrose Regulates Leaf Senescence via Dynamic Sugar Signaling Pathways
Source: Int J Mol Sci. 2022 Jun 10;23(12):6498. doi: 10.3390/ijms23126498 (PMC9223756; doi:10.3390/ijms23126498)
Supplement: Supplementary file 1 [file ijms-23-06498-s001.zip › Resourse file 1(reagent list).xls]

## Sheet: Sheet1
	Title: Mathematical Modelling reveals that Sucrose regulates leaf Senescence via Dynamic Sugar Signaling Pathways
	Muhammad Asim 1, Quaid Hussain 3, Xiaolin Wang 1, Yanguo Sun 1, Haiwei Liu 1, Rayyan Khan 1, Shasha Du 1, Yi Shi 1,* and Yan Zhang 1,2,*
	Correspondence: asim.ktk91@aup.edu.pk (M.A.); zhangyan03@caas.cn (Y.Z.); shiyi@caas.cn (Y.S.)
	Chemical compoision of the ElISA assay used fo Sugars
	Glucose
	reagents	composition
	Antibody precoated plate	The pre-coated antibody is Plant Glucose monoclonal antibody
	Plant Glucose Standards	Plant Glucose
	Biotinylated antibody(1:100)	polyclonal antibody with biotin labeled
	Enzyme conjugate(1:100)	horseradish peroxidase to label the avidins
	Enzyme diluent	PBS
	Antibody diluent	PBS
	Standard diluent	PBS
	Sample diluent	PBS
	Washing buffer (1:25)	PBS、tween-20
	Colour Reagent A	H2O2
	Colour Reagent B	TMB
	Stop solution	2M sulfuric acid
	G6P
	reagents	composition
	Antibody precoated plate	The pre-coated antibody is Plant G6P monoclonal antibody
	Plant G6P Standards	Plant G6P
	Biotinylated antibody(1:100)	polyclonal antibody with biotin labeled
	Enzyme conjugate(1:100)	horseradish peroxidase to label the avidins
	Enzyme diluent	PBS
	Antibody diluent	PBS
	Standard diluent	PBS
	Sample diluent	PBS
	Washing buffer (1:25)	PBS、tween-20
	Colour Reagent A	H2O2
	Colour Reagent B	TMB
	Stop solution	2M sulfuric acid
	T6P
	reagents	composition
	Antibody precoated plate	The pre-coated antibody is Plant T6P monoclonal antibody
	Plant T6P Standards	Plant T6P
	Biotinylated antibody(1:100)	polyclonal antibody with biotin labeled
	Enzyme conjugate(1:100)	horseradish peroxidase to label the avidins
	Enzyme diluent	PBS
	Antibody diluent	PBS
	Standard diluent	PBS
	Sample diluent	PBS
	Washing buffer (1:25)	PBS、tween-20
	Colour Reagent A	H2O2
	Colour Reagent B	TMB
	Stop solution	2M sulfuric acid
	Chemical compoision of the ElISA assay used fo Enzymes
	HK
	reagents	composition
	Antibody precoated plate	The pre-coated antibody is Plant HK monoclonal antibody
	Plant SnRK Standards	Plant HK
	Biotinylated antibody(1:100)	polyclonal antibody with biotin labeled
	Enzyme conjugate(1:100)	horseradish peroxidase to label the avidins
	Enzyme diluent	PBS
	Antibody diluent	PBS
	Standard diluent	PBS
	Sample diluent	PBS
	Washing buffer (1:25)	PBS、tween-20
	Colour Reagent A	H2O2
	Colour Reagent B	TMB
	Stop solution	2M sulfuric acid
	SnRK
	reagents	composition
	Antibody precoated plate	The pre-coated antibody is Plant SnRK monoclonal antibody
	Plant SnRK Standards	Plant SnRK
	Biotinylated antibody(1:100)	polyclonal antibody with biotin labeled
	Enzyme conjugate(1:100)	horseradish peroxidase to label the avidins
	Enzyme diluent	PBS
	Antibody diluent	PBS
	Standard diluent	PBS
	Sample diluent	PBS
	Washing buffer (1:25)	PBS、tween-20
	Colour Reagent A	H2O2
	Colour Reagent B	TMB
	Stop solution	2M sulfuric acid
	TPS
	reagents	composition
	Antibody precoated plate	The pre-coated antibody is Plant TPS monoclonal antibody
	Plant TPS Standards	Plant TPS
	Biotinylated antibody(1:100)	polyclonal antibody with biotin labeled
	Enzyme conjugate(1:100)	horseradish peroxidase to label the avidins
	Enzyme diluent	PBS
	Antibody diluent	PBS
	Standard diluent	PBS
	Sample diluent	PBS
	Washing buffer (1:25)	PBS、tween-20
	Colour Reagent A	H2O2
	Colour Reagent B	TMB
	Stop solution	2M sulfuric acid
